# Supplementary material for: Comparative analysis of cecal microbiota and metabolites in relation to growth performance of Tibetan and Hu sheep
Source: Front Microbiol. 2026 Jan 26;16:1725706. doi: 10.3389/fmicb.2025.1725706 (PMC12883762; doi:10.3389/fmicb.2025.1725706)
Supplement: Supplementary file 4 [file Table_1.xlsx]

## Sheet: Sheet1
Composition and nutrient levels of diets (DM basis, %)
item	proportion (%)
Corn	53.5
Soybean meal	15.5
Corn germ meal	8
Bran	9
Corn husk	6.7
Rice bran	3.5
Limestone powder	2
Salt (NaCl)	0.5
Ammonium chloride	0.3
Premix	1
Total	100
Nutrient levels
ME (MJ/kg)	11.21
DM (%)	89.2
CP (%)	15.5
EE (%)	3.9
NDF (%)	18.7
ADF (%)	10.5
Ca (%)	0.85
P (%)	0.5
The premix provided the following per kg of diets: VA 15 000 IU, VD 2 200 IU, VE 50 IU, Fe 55 mg, Cu 12.5 mg, Mn 47 mg, Zn 24 mg,Se 0.5 mg, I 0.5 mg, Co 0.l mg.
