# Supplementary material for: Comparative analysis of cecal microbiota and metabolites in relation to growth performance of Tibetan and Hu sheep
Source: Front Microbiol. 2026 Jan 26;16:1725706. doi: 10.3389/fmicb.2025.1725706 (PMC12883762; doi:10.3389/fmicb.2025.1725706)
Supplement: Supplementary file 5 [file Table_2.xlsx]

## Sheet: 指数组间差异检验结果表
Results table for α diversity indices
Estimators	Tibetan-mean	Tibetan-sd	Hu-mean	Hu-sd	P_value(Tibetan-Hu)	P_adjust(Tibetan-Hu)
Ace	1460.02	203.794	1150.36	218.065	0.001106	0.001659
Chao	1448.1	200.735	1138.67	214.274	0.001106	0.001659
Sobs	1442.92	199.77	1131.42	210.768	0.0007315	0.001659
Shannon	6.14586	0.296124	5.53567	0.515946	0.000592	0.001659
Simpson	0.00607275	0.00324184	0.0155493	0.0127945	0.00355	0.00426
