# Supplementary material for: Comparative analysis of cecal microbiota and metabolites in relation to growth performance of Tibetan and Hu sheep
Source: Front Microbiol. 2026 Jan 26;16:1725706. doi: 10.3389/fmicb.2025.1725706 (PMC12883762; doi:10.3389/fmicb.2025.1725706)
Supplement: Supplementary file 6 [file Table_3.xlsx]

## Sheet: Supplementary Table 3. Annotati
Annotation and classification of metabolites
Superclass	Number	Metabolite
Lipids and lipid-like molecules	269	Deoxycarnitine, Luteolin 7-Glucuronylglucoside, Cicaprost, 11-Dihydro-12-Norneoquassin, (2E,8E)-10-Hydroxydeca-2,8-Dien-4-Ynoylcarnitine, 8-Amino-7-Oxononanoic Acid, Decadienedioic Acid, Lactose-Lysine, Phytosphingosine-1-P, Vomifoliol, 3-Oxo-Alpha-Ionol, Eriojaposide B, Dehydrocrotonin, Isoforskolin, Tocopheronic Acid, Lucidenic Acid C, 4'-Hydroxy-5,5'-Diisopropyl-2,2'-Dimethyl-3,4-Biphenylquino…
Organic acids and derivatives	108	Cycloleucine, L-Lysine, N1-Acetylspermidine, Arginyltryptophan, N-(2-Hydroxypropyl)Valine, Ornithine, N-Acetylhistidine, Tryptophyl-Arginine, Enalaprilat, Leu-Ile, 5-Oxo-Prolyl-Glycyl-Arginine-4-Nitroanilide, Dorzagliatin, Methionylhydroxyproline, N-Arachidonoyl Glutamic Acid, N-Myristoyl Asparagine, Kentsin, Lysyl-Aspartyl-Glutamyl-Leucine, D-Phenylalanyl-L-2-Piperidinecarbonyl-N-(4-Nitro Phenyl…
Organoheterocyclic compounds	103	Methylone, Petasitenine, Nipecotic Acid, Mellein, Thymine, 6-Dimethylaminopurine, Enoxacin, 5-Methyl-1H-Pyrazole-3-Carboxylic Acid, Gatifloxacin, Indole-2-Carboxylic Acid, Zeatin, Clebopride, Kynurenic Acid, 4-Hydroxyquinoline, Indole-3-Carboxylic Acid, Carvedilol, Pc-M5, Linsitinib, Evodenoson, Solithromycin, Avanafil, Himbacine, (2R,3Z)-Phycocyanobilin, Artenolide, Selpercatinib, Propionylproma…
Phenylpropanoids and polyketides	56	Marmesin Rutinoside, Metyrosine, 5',8-Dihydroxy-3',4',7-Trimethoxyflavan, Aureomycin, 3',5-Dihydroxy-4',7-Dimethoxyflavanone, 7-Hydroxy-2-Methyl-3-Phenyl-4H-Chromen-4-One, Tetramethylscutellarein, Curcumin Monoglucoside, Medicocarpin, 7-O-Succinyl Macrolactin A, Alpha-Zearalanol, Milbemycin Beta1, Milbemycin D, Schisandrin B, Flavokawain A, Neobyakangelicol, Alloimperatorin, Glabridin, Isoferulic…
Organic oxygen compounds	50	Linocinnamarin, Violet-Leaf Aldehyde, 3,5,5-Trimethyl-2-Cyclohexen-1-One, Piperdial, 1-Phenyl-1,3-Octadecanedione, Kanamycin, 3A,6B,7A,12A-Tetrahydroxy-5B-Cholanoic Acid, Ribostamycin, Validamycin A, Astromicin, 2-Aminoacetophenone, Fluoroazomycin Arabinoside, Eugenyl Glucoside, 4-(2-Aminophenyl)-2,4-Dioxobutanoic Acid, Lotaustralin, Raffinose, Cichorioside D, N-Acetylmuramate, Beta-D-Glucosaminy…
Benzenoids	43	Naloxone, Tyramine, Flocoumafen, Enol-Phenylpyruvate, Taprostene, Nafoxidine, Irene, 6-Gingerol, Beta-Elemonic Acid, Pindone, Auramine, 4-Methyl-1-Phenyl-2-Pentanol, Fluvoxamino Acid, 2-Naphthylamine, P-Tolualdehyde, Desethyl-N-Acetylprocainamide, Dmean, Isovanillic Acid, 4-Ethylphenol, Seladelpar, Dinoseb Acetate, Trimethobenzamide, Kuguacin B, Procainamide, Ouabain, Hovenolactone, Cyclofoxy, Di…
Nucleosides, nucleotides, and analogues	27	Deoxyguanylic Acid, Cndac, Adenosine 3'-Monophosphate, Deoxyinosine, Melatonin Glucuronide, Adenosine, 8-(Butylamino)-N-Cyclopentyl-, Cotinine Glucuronide, Isopentenyl Adenosine, Gemcitabine, N6-Phenylisopropyladenosine, 2-Phenylaminoadenosine, N6-Methyl-2'-Deoxyadenosine, Cytidine, Deoxycytidine, 2'-Deoxycytidine 3'-Monophosphate, Adenosine Monophosphate, 5-Ethynyl-2'-Deoxyuridine, 3-Phosphoaden…
Not Available	19	Pip(Pgf1Alpha/20:1(11Z)), Ce(Pgj2), N-Eicosapentaenoyl Tryptophan, Adrenoylcarnitine, N-Linoleoyl Tryptophan, Deoxycholylproline, Hematoporphyrin, N-Eicosapentaenoyl Arginine, Cdp-Dg(Lte4/I-15:0), Pc(Pgd1/Dime(11,3)), Phytoporphyrin, Pgp(6 Keto-Pgf1Alpha/I-14:0), Pyropheophorbide A, Pa(Pgd1/I-24:0), Pa(Pgf1Alpha/24:0), N-Docosahexaenoyl Threonine, Pc(Txb2/P-18:0), Pheophorbide A, Pip(Pgf1Alpha/18…
Alkaloids and derivatives	12	Heliotridine, Isoline, Emetine, Cephaeline, Cabergoline, Glaziovine, 10-Methoxycamptothecin, Hydroxymorphinan, Irinotecan, 3-Hydroxymorphinan, Dihydroergotamine, Sn38 Glucuronide
Organic nitrogen compounds	8	Cyclopentylamine, N,N-Dimethylsphingosine, Stearoyl Ethanolamide, Oleoyl Ethanolamide, Methylglyoxal-Bis-Guanylhydrazone, Porphobilinogen, 2,2'-Azobis(Amidinopropane), Molinate
Hydrocarbon derivatives	2	10-Acetoxyoleuropein, Tropolone A
Lignans, neolignans and related compounds	1	(+)-Lariciresinol
Organohalogen compounds	1	1,1,1-Trifluorohenicosa-6,9,12,15-Tetraene
